# Supplementary material for: Fabrication of Antibacterial Poly(ethylene terephthalate)/Graphene Nanocomposite Fibers by In Situ Polymerization for Fruit Preservation
Source: Molecules. 2025 Jul 24;30(15):3109. doi: 10.3390/molecules30153109 (PMC12348518; doi:10.3390/molecules30153109)
Supplement: Supplementary file 1 [file molecules-30-03109-s001.zip]

Archive with 1 entries (1 files):
- molecules-3731900-supplementary.pdf
